# Supplementary material for: Current epidemiological evidence for predisposition to high or low intensity human helminth infection: a systematic review
Source: Parasit Vectors. 2018 Jan 31;11:65. doi: 10.1186/s13071-018-2656-4 (PMC5791198; doi:10.1186/s13071-018-2656-4)
Supplement: Supplementary file 2 — Summary of statistical results for all included papers. (XLSX 19 kb) [file 13071_2018_2656_MOESM2_ESM.xlsx]

## Sheet: Sheet1
Author(s)	Year	Country	Helminth species	Number of participants	Statistical test used	Statistical result	Evidence of predisposition?	Ref
Anonymous	1980	Phillipines	S. japonicum	795	Comparing percentage with high egg count with percentage of houses they were present in	38.2% of those with high egg counts resided in 20.9% of households	Y	50
Behnke, J. M., D. De Clercq, M. Sacko, F. S. Gilbert, D. B. Ouattara and J. Vercruysse	2000	Mali	N. americanus	134	1) Spearman's Rank-order correlation 2) 2-way ANOVA in each survey-- taking into account the effect of age and sex -- then correlate residuals against one another 3) 3-way ANOVA looking into familial clustering	1) rs=0.483, n=134,p<0.001 (all subjects) rs=0.257, n=107,p=0.008 (egg count 0 removed, n=27) rs=0.454, n=73,p<0.001 (only positive epg in both surveys) 2) r=0.502, n=134, p<0.0001 3) p<0.005 both males and females, most convincing when age and sex were controlled for, all four age-restricted subsets -- especially eldest and youngest. Familial cluster of infection was identified, with some famliy…	Y	33
Bensted-Smith, R., R. M. Anderson, A. E. Butterworth, P. R. Dalton, H. C. Kariuki, D. Koech, M. Mugambi, J. H. Ouma, T. K. arap Siongok and R. F. Sturrock	1987	Kenya	S. mansoni	119	Kendall's tau. 1) Separated into two age groups (9-12,13-16) and also combined. 2) Raw mean epgs and standardised data (standardised to remove trend for average EPG to decline with age)	1) Strong evidence in 9-12 years (0.18<tau<0.3) strongest in first 18 months but not in 13-16 years 2) when standardised, whole 9-16 group has strong evidence (0.15<tau<0.25)	Y	43
Bradley, M. and S. K. Chandiwana	1990	Zimbabwe	Hookworm	325	Kendall's tau. Split by age groups (3-9,10-15,16-30,31+) and gender.	Strong evidence in older groups (16-30,31+; p<0.01) when standardised by age and sex. Consistently weak correlation in 2 youngest age groups	Y	36
Brooker, S., N. Alexander, S. Geiger, R. A. Moyeed, J. Stander, F. Fleming, P. J. Hotez, R. Correa-Oliveira and J. Bethony	2006	Brazil	Hookworm	1249	non-Bayesian random effects logistic regression, household described as group variable. Proportion of total variance accounted for by clustering effect within households. LRT used to assess whether this was significantly different from zero	Significant levels of household clustering of heavy infection for hookworm in both urban (0.32, p=0.005) and rural areas (0.33, p<0.001).	Y	21
			S. mansoni	1249		Household clustering: only in rural areas (0.56,p<0.001).	Y
			Ascaris	1249		Household clustering: both urban (0.21,p<0.001) and rural (0.39, p<0.001)	Y
Bundy, D. A. P., E. S. Cooper, D. E. Thompson, J. M. Didier, R. M. Anderson and I. Simmons	1988	St. Lucia	Trichuris	75	Kendall's tau. Standardisation by age	1) Unstandardised: tau=0.4333, n=75, p<0.001 2) Standardised: tau=0.6417, n=75, p<0.001	Y	27
Bundy, D. A., D. E. Thompson, M. H. Golden, E. S. Cooper, R. M. Anderson and P. S. Harland	1985	Jamaica	Trichuris	23	Spearman's Rank correlation coefficient	Correlation=0.292; p>0.05	N	30
Bundy, D., E. Cooper, D. Thompson, J. Didier and I. Simmons	1988	St. Lucia	Trichuris	30	Looking at association	Positive association between baseline infection intensity and reinfection	Y	32
Carlton, E. J., A. Hubbard, S. Wang and R. C. Spear	2013	China	S. japonicum	424/400	Ratio of observed proportion infected and predicted proportion, having accounted for exposure levels	Cohort 1: ratio=1.3,p=0.013 Cohort 2: ratio=2.06, p<0.001. Clustering of infection in certain people especially high Cohort 2 -- with lower infection intensity/prevalence	Y	51
Chai, J. Y., B. S. Seo, S. H. Lee and S. Y. Cho	1983	South Korea	Ascaris	799	Chi-squared test comparing expected number of infected in each household with observed numbers	x2=35.06, p<0.001	Y	22
Chan, L., D. A. P. Bundy and S. P. Kan	1993	Malaysia	Ascaris	85-95	Spearman's rank correlation coefficient. Age-standardised data.	Strong parent-to-parent correlation (p<0.0001) for Ascaris. No obvious genetic predisposition here (would expect parent-to-child to be higher if that was the case). Any genetic element to predisposition is overwhelmed by environmental factors.	N	26
			Trichuris	85-95		No strong evidence for Trichuris (p>0.05).	N
Chan, L., D. A. P. Bundy and S. P. Kan	1994	Malaysia	Ascaris	85-95	Spearman's rank correlation coefficient; age standardised	Very strong evidence of familial predisposition to infection. All pairwise-interventions, p<0.0001; r~0.5.	Y	31
			Trichuris	85-95		Very strong evidence of familial predisposition to infection. All pairwise interventions, p<0.0001, r~0.45	Y
Chan, L., S. P. Kan and D. A. P. Bundy	1992	Malaysia	Ascaris	400	Spearman's rank correlation coefficient. Age-standardised data.	Very strong evidence of predisposition. For Ascaris, P<0.0001 between all pairs of the 3 time points -- both standardised and unstandardised. In age-groups, younger groups had higher levels of predisposition	Y	9
			Trichuris	400		Strong evidence at all time points (p<0.0001) for both standardised and unstandardised. All age groups were also significant (at least <0.05)	Y
Chandiwana, S. K., M. E. Woolhouse and M. Bradley	1991	Zimbabwe	S. haematobium	102	Spearman's rank correlation coefficient	Strong evidence in younger persons (p<0.01)	Y	45
Cundill, B., N. Alexander, J. M. Bethony, D. Diemert, R. L. Pullan and S. Brooker	2011	Brazil	N. americanus	642	Multiple regression	Intensity of reinfection was associated with intensity of baseline infection (p=0.006)	Y	40
			S. mansoni	642		Those with respective baseline infections had 3-fold increase in odds of hookworm reinfection and 4-fold increase in S. mansoni reinfection (p<0.001 for both). Intensity of reinfection was associated with intensity of baseline infection (p=0.09).	Y
Elkins, D. B., M. Haswell-Elkins and R. M. Anderson	1986	India	Ascaris	171	Kendall's tau: all data, then split by age and gender	All ages/Combined: tau=0.24,n=171,p<0.01; All ages/Male:tau=0.24, n=73,p<0.01; All ages/females: tau=0.29,n=98,p<0.01; 0-9/Combined: tau=0.20,n=65,p<0.01;0-9/Female:tau=0.35,n=36,p<0.01; 10-24/Combined: tau=0.18,n=46,p<0.05; 25-50/Combined: tau=0.16,n=60,p<0.05	Y	10
Etard, J. F., E. Borel and C. Segala	1990	Mauritania	S. haematobium	116	Cox proportional hazards model	Pre-treatment level of infection: Coeff=0.648(0.343) p=0.061	Y	49
Etard, J. F., M. Audibert and A. Dabo	1995	Mali	S. haematobium	468	Chi-squared test for trend of RR	1-49 eggs in 1989-1990: RR: 6.08; CI: 2.74-13.5. >=50 eggs in 1989-1990: RR: 8.24; CI: 3.56-19.04. Chi-squared test for trend: 33.7; p<0.001. Clear evidence of increasing risk of reinfection with increasing pretreatment levels	Y	46
Forrester, J. E., M. E. Scott, D. A. P. Bundy and M. H. N. Golden	1988	Mexico	Ascaris	2098	Comparing observed number of households with "heavy intensity" infections with the expected number (from Binomial distribution)using chi-sqared goodness of fit	Evidence of heavily infected individuals. Fewer households with a single heavily infected person than would be expected if such individuals were randomly distributed throughout the community	Y	24
			Trichuris	2098		Evidence of heavily infected individuals within households. Fewer households with a single heavily infected person than would be expected if such individuals were randomly distributed throughout the community	Y
Forrester, J. E., M. E. Scott, D. A. P. Bundy and M. H. N. Golden	1990	Mexico	Ascaris	2094	Spearman's rank correlation coefficient	1) Individuals. Children: r=0.540,p<0.0001; Adults: r=0.484,p<0.0001. 2) Families: Ascaris: r=0.750,p<0.001.	Y	11
			Trichuris	2094		1) Individuals: Children: r=0.357,p<0.001; Adults: r=0.291,p<0.01. 2) Families: Trichuris: r=0.722,p<0.001	Y
Halpenny, C. M., C. Paller, K. G. Koski, V. E. Valdes and M. E. Scott	2013	Panama	Ascaris	356	Step-wise logistic regression	Pre-treatment infection intensity found to be a strong predictor of reinfection	Y	39
			Trichuris	356		Pre-treatment infection intensity found to be a strong predictor of reinfection	Y
			Hookworm	356		Pre-treatment infection intensity found to be a strong predictor of reinfection	Y
Haswell-Elkins, M. R., D. B. Elkins and R. M. Anderson	1987	India	Ascaris	174	Kendall's tau; ties accounted for; standardised by age and sex	Strong evidence of predisposition found for Ascaris (raw data tau=0.302,standardised tau=0.175,p<0.001)	Y	29
			Trichuris	217		Strong evidence of predisposition found. Trichuris (raw: 0.412, standardised: 0.365,both: p<0.001)	Y
			Hookworm	174		Strong evidence of predisposition found. Hookworm (raw:0.305,p<0.001; standardised: 0.153,p<0.01)	Y
Haswell-Elkins, M. R., D. B. Elkins, K. Manjula, E. Michael and R. M. Anderson	1988	India	Hookworm	174	Kendall's tau; standardised by age and sex	Strong evidence of predisposition in females (tau=0.382,p<0.001) but not males (p>0.05). Also strong evidence in adults (10+: tau=0.265,p<0.01) but only in females	Y	34
Haswell-Elkins, M., D. Elkins and R. M. Anderson	1989	India	Ascaris	174	Kendall's tau; also standardised for age and sex	All data: tau=0.30, p<0.001. All data, standarised: tau=0.18, p<0.001. Age groups: Evidence of predisposition amongst youngest group (2-4: tau=0.53,p<0.001) and oldest group (30+: tau=0.27,p<0.01). Males: tau=0.27,p<0.001. Females: tau=0.34,p<0.001	Y	12
Henry, F. J.	1988	St. Lucia	Ascaris	80	Ranked correlation coefficient	"Significant correlation between pre-treatment and reinfection faecal egg counts"	Y	15
Hlaing, T., T. Saw and M. Lwin	1987	Burma	Ascaris	Subsample 1: 147; Subsample 2: 150	Kendall's tau; EPG and No. of worms	Subsample 1: EPG: all ages: tau=0.251, p<0.05; not significant when split by age. No. worms: no significant results. Subsample 2: EPG: All ages: tau=0.2266, p<0.05; <15yrs: 0.277, p<0.05; no significant result in 15+. No. of worms: All ages: tau=0.35,p<0.001; <15yrs: tau=0.412,p<0.001; no significant result for 15+	Y	13
Holland, C. V., S. O. Asaolu, D. W. T. Crompton, R. C. Stoddart, R. Macdonald and S. E. A. Torimiro	1989	Nigeria	Ascaris	766	Kendall's tau; transitional probability matrix	Phase I and II: Overall, very strong evidence of predisposition (tau=0.1873, p<0.0001) slightly higher in females than males (0.2038; 0.1750). When stratified by both age and gender, level of significance generally remained consistent. Phase II and III: Correlations generally higher, and associations stronger, than in previous phases. TPM: In uninfected category, 51% of individuals remained uninf…	Y	14
Kahama, A. I., B. J. Vennervald, Y. Kombe, R. W. Kihara, M. Ndzovu, P. Mungai and J. H. Ouma	1999	Kenya	S. haematobium	296	Multiple regression	When adjusted for Age, School and Sex, pretreatment infection intensity was a predictor of reinfecion (p<0.0001)	Y	47
Killewo, J. Z. J., S. Cairncross, J. E. M. Smet, L. F. Maikwano and H. v. Asten	1991	Tanzania	Ascaris	621 (194 households)	Comparing observed number of households with "heavy intensity" infections with the expected number (from Binomial distribution) using Fisher's Exact Test	Ascaris was found to show a significant (p<0.05) degree of clustering by household.	Y	23
			Hookworm			Hookworm showed no evidence of household clustering	N
Kloetzel, K.	1990	Brazil	S. mansoni	719	Correlation (no further details provided) between egg count pre-treatment and post-treatment	No evidence of correlation between the two egg counts (0.1153; p>0.05)	N	44
Krause, R. J., K. G. Koski, E. Pons, N. Sandoval, O. Sinisterra and M. E. Scott	2015	Panama	Ascaris	202	Spearman's correlation coefficient	No evidence of correlation between baseline and re-infection EPGs	N	20
			Trichuris			No evidence of correlation between baseline and re-infection EPGs	N
			Hookworm			No evidence of correlation between baseline and re-infection EPGs	N
Quinnell, R. J., A. F. G. Slater, P. Tighe, E. A. Walsh, A. E. Keymer and D. I. Pritchard	1993	PNG	Hookworm	140	Kendall's tau rank correlation coefficient	Strong evidence (p<.001) found of predisposition in 1988vs1989, 1988vs1990, and 1989vs1990 (range:0.19-0.33). Standardisation resulted in tau values becoming more consistent (range:0.21-0.25). Females had greater predispositoin than did males (0.422vs0.261) although this difference decreased post-standardisation (0.354vs0.277). Weak evidence found of predisposition in oldest age group (31+; 0.370…	Y	35
Quinnell, R. J., J. Griffin, M. A. Nowell, A. Raiko and D. I. Pritchard	2001	PNG	Hookworm	157 (1988 vs 1990)/125 (1990 vs 1996)/144 (1988 vs 1996)	Kendall's tau	The larger the time gap between comparisons, the weaker the evidence for predisposition. 1988/1990: Overall tau=0.226, p<0.001; only present in the younger age groups (3-7: 0.485,<.001; 8-19: 0.352,<.001); both males (0.225,<0.01) and females (0.247,<.01). 1990/1996: Only weak evidence of predisposition overall (0.131,<.05) and in youngest age group (0.305,<0.05) no gender effect. 1988/1996: no e…	Y	37
Quinnell, R. J., R. L. Pullan, L. P. Breitling, S. M. Geiger, B. Cundill, R. Correa-Oliveira, S. Brooker and J. M. Bethony	2010	Brazil	N. americanus	1302	Variance components analysis	Phenotypic correlation = 0.336 (adjusted for age and sex). Fully adjusted r=0.234. Strong household correlation (r=1). Genetic and household effects together accounted for 88% of the adjusted phenotype correlation. Heritability=17%.	Y	41
Schad, G. A. and R. M. Anderson	1985	India	Hookworm	78	Kendall's tau	Pretreatment compared with each subsequent round. N ranged from 63 to 73 for each comparison. Tau ranged from 0.26 to 0.39	Y	7
Sinniah, B.	1984	Malaysia	Ascaris	389	Comparing %	% reinfected 15 weeks post-treatment was much higher in those infected at baseline than those not infected	Y	16
			Trichuris	389		None	N
			Hookworm	389		% reinfected 15 weeks post-treatment was much higher in those infected at baseline than those not infected	Y
Staudacher, O., J. Heimer, F. Steiner, Y. Kayonga, J. M. Havugimana, R. Ignatius, A. Musemakweri, F. Ngabo, G. Harms, J. B. Gahutu and F. P. Mockenhaupt	2014	Rwanda	Ascaris	518	Chi-squared test	Reinfection rates were higher in rural children than urban (10.7% vs. 3.4%; p=0.007). Those infected at baseline had greater rate of reinfection than those not infected (18.3% vs. 3.9%; p<0.05) with this effect greatest for those with moderate pretreatment infection (35.7% vs. 3.9%).	Y	17
Stothard, J. R., M. D. French, I. S. Khamis, M. G. Basanez and D. Rollinson	2009	Zanzibar	Ascaris	1578	Relative risks; ANOVA	Children infected in 2004/5 had significantly higher intensities of S. haematobium and A. lumbricoides infections than children who were originally not infected.	Y	18
			Trichuris	1578		Trichuris showed higher intensities in previously infected children than previously uninfected children in both years, but this only reached statistical significance in the second follow-up period (2005/6).	Y
			Hookworm	1578		The intensity of hookworm infection was higher in previously infected children than previously uninfected children, but this failed to reach statistical significance	Y
			S. haematobium	1578		Children infected in 2004/5 had significantly higher intensities of S. haematobium and A. lumbricoides infections than children who were originally not infected.	Y
Tingley, G. A., A. E. Butterworth, R. M. Anderson, H. C. Kariuki, D. Koech, M. Mugambi, J. H. Ouma, T. K. Arap Siongok and R. F. Sturrock	1988	Kenya	S. mansoni	359	Kendall's tau; corrected for ties. Analysed both raw data and standardised	Raw data: strong evidence of predisposition amonst total sample in both pre-treatment surveys (tau=0.128; p<0.001 & tau=0.213; p<0.001) and 1-8 year olds in second pre-treatment survey (tau=0.291; p<0.001) with some evidence at all other age groups (p<0.05). Standardised data: still strong evidence in total sample in second pre-treatment survey (tau=0.118;p<0.001) and 1-8 yrs still strong evidenc…	Y	42
Upatham, E. S., V. Viyanant, W. Y. Brockelman, S. Kurathong, P. Ardsungnoen and U. Chindaphol	1992	Thailand	Ascaris	80	Two-way chi-square	Boh Saen School: Ascaris: 6 months post-treatment, chi-square=6.23,p<0.05; 12 months post-treatment, chi-square=9.18,p<0.025. Nai Tone Village: Ascaris: strong evidence both 2 and 6 months post-treatment (p<0.001).	Y	28
			Trichuris	79		Boh Saen School: chi-square=12.34,p<0.005. Nai Tone Village: 2 months, chi-square: 4.47, p<0.05; 6 months, chi-square: 6.76, p<0.01	Y
			Hookworm	99		Boh Saen School: 12 months post-treatment: chi-square=7.81,p<0.025. Nai Tone Village: 2 months, chi-square=7.59,p<0.025; 6 months, chi-square=28.54,p<0.001.	Y
Walker, M., A. Hall and M. G. Basanez	2011	Bangladesh	Ascaris	1017	Three-level hierarchical statistical model applied to Ascaris worm counts	Individual predisposition was found to be of limited importance (σ2ID = 0.097) once household clustering of infection had been accounted for (σ2HH = 0.52)	Y	25
Webster, B. L., O. T. Diaw, M. M. Seye, D. S. Faye, J. R. Stothard, J. C. Sousa-Figueiredo and D. Rollinson	2013	Senegal	S. mansoni	150	Odds ratio	None	N	48
			S. haematobium	248		In one village, if a child (any sex) was heavily infected with S. haematobium at baseline, they were 10.9 times more likely to be infected 6 months post-baseline (CI: 1.6-72.8; p=0.014)	Y
Yap, P., Z. W. Du, F. W. Wu, J. Y. Jiang, R. Chen, X. N. Zhou, J. Hattendorf, J. Utzinger and P. Steinmann	2013	China	Ascaris	194	Logistic regression	Baseline infections were shown to increase the odds of re-infection by 2.18 at 4-month post and 1.32 6-month post, but not statistically significant. Heavy baseline infection was a risk factor (OR: 8.33 at 4-month and 6.5 at 6-month) but small sample size meant not significant either.	Y	19
			Trichuris	194		Baseline infections were shown to increase the odds of re-infection by 2.54 times at 4-month post and 2.33 times 6-month post, but not statistically significant.	Y
			Hookworm	194		None	N
